# Supplementary material for: Aeromonas dhakensis: A Zoonotic Bacterium of Increasing Importance in Aquaculture
Source: Pathogens. 2024 May 31;13(6):465. doi: 10.3390/pathogens13060465 (PMC11207067; doi:10.3390/pathogens13060465)
Supplement: Supplementary file 1 [file pathogens-13-00465-s001.zip]

Archive with 5 entries (5 files):
- Supplementary Figure 1.pdf
- Table S1 - Phyloviz_isolate_data.xlsx
- Table S2 - ID_profile.xlsx
- Table S3 - 148 annotated genomes.xlsx
- Table S4 - gltA_metG_isolates.xlsx
