# Supplementary material for: Aeromonas dhakensis: A Zoonotic Bacterium of Increasing Importance in Aquaculture
Source: Pathogens. 2024 May 31;13(6):465. doi: 10.3390/pathogens13060465 (PMC11207067; doi:10.3390/pathogens13060465)
Supplement: Supplementary file 1 [file pathogens-13-00465-s001.zip › Table S1 - Phyloviz_isolate_data.xlsx]

## Sheet: Sheet1
Table S1. Epidemiological data and species identification provided at submission to the PubMLST Aeromonas database for 293 isolates that affiliate most closely to Aeromonas dhakensis based on allelic profile sequence similarity [2024-01-19].
PubMLST ID	Isolate name	Country of isolation	Year of isolation	Host or sample type	Species	Sequence type by MLST
103	7	China	2011	clinical	Aeromonas hydrophila	93
114	18	China	2011	clinical	Aeromonas hydrophila	104
115	19	China	2011	clinical	Aeromonas hydrophila	105
116	20	China	2011	clinical	Aeromonas hydrophila	106
117	21	China	2011	clinical	Aeromonas hydrophila	107
119	23	China	2011	clinical	Aeromonas hydrophila	109
119	27	China	2011	clinical	Aeromonas hydrophila	109
122	26	China	2011	clinical	Aeromonas hydrophila	111
122	Ad178	Malaysia	1983	clinical	Aeromonas aquariorum	111
122	Ad180	Malaysia	1983	clinical	Aeromonas aquariorum	111
170	TB1	China	2012	fish	Aeromonas hydrophila	154
171	TB2	China	2012	fish	Aeromonas hydrophila	155
202	CECT5743	Spain	Unknown	clinical	Aeromonas aquariorum	182
203	CECT5744	Spain	Unknown	clinical	Aeromonas aquariorum	183
204	CECT5745	Spain	Unknown	clinical	Aeromonas aquariorum	184
272	ST78-3-3	China	1978	fish	Aeromonas hydrophila	252
314	A188	China	2013	fish	Aeromonas caviae	291
315	A189	China	2013	fish	Aeromonas hydrophila	292
333	2013N005	China	2009	clinical	Unknown	306
335	2013N007	China	2009	clinical	Unknown	308
338	2013N014	China	2010	clinical	Unknown	311
365	So1381	China	2013	fish	Aeromonas aquariorum	329
366	So1382	China	2013	fish	Aeromonas aquariorum	330
371	EI-01	South Korea	Unknown	fish	Aeromonas aquariorum	335
372	Isolate-3	South Korea	Unknown	fish	Aeromonas aquariorum	336
372	EI-44	South Korea	Unknown	fish	Aeromonas aquariorum	336
372	EI-45	South Korea	Unknown	fish	Aeromonas aquariorum	336
372	EI-48	South Korea	Unknown	fish	Aeromonas aquariorum	336
372	EI-50	South Korea	Unknown	fish	Aeromonas aquariorum	336
373	EI-04	South Korea	Unknown	fish	Aeromonas aquariorum	337
373	EI-06	South Korea	Unknown	fish	Aeromonas aquariorum	337
373	EI-13	South Korea	Unknown	fish	Aeromonas aquariorum	337
373	EI-37	South Korea	Unknown	fish	Aeromonas aquariorum	337
373	HAS037	South Korea	2006	clinical	Aeromonas aquariorum	337
378	EI-30	South Korea	Unknown	fish	Aeromonas aquariorum	339
378	EI-35	South Korea	Unknown	fish	Aeromonas aquariorum	339
378	EI-36	South Korea	Unknown	fish	Aeromonas aquariorum	339
382	EI-38	South Korea	Unknown	fish	Aeromonas aquariorum	340
382	PDAE14035	China	2014	clinical	Aeromonas hydrophila	340
382	Ad248	Malaysia	1983	clinical	Aeromonas aquariorum	340
383	EI-43	South Korea	Unknown	fish	Aeromonas aquariorum	341
387	EI-49	South Korea	Unknown	fish	Aeromonas aquariorum	342
389	EI-52	South Korea	Unknown	fish	Aeromonas aquariorum	344
391	EI-61	South Korea	Unknown	fish	Aeromonas aquariorum	345
392	EI-65	South Korea	Unknown	fish	Aeromonas aquariorum	347
393	EI-67	South Korea	Unknown	fish	Aeromonas aquariorum	346
394	HAS004	South Korea	2008	clinical	Aeromonas aquariorum	348
395	HAS014	South Korea	2005	clinical	Aeromonas aquariorum	349
396	HAS025	South Korea	2006	clinical	Aeromonas aquariorum	351
397	HAS030	South Korea	2006	clinical	Aeromonas aquariorum	350
397	HAS033	South Korea	2006	clinical	Aeromonas aquariorum	350
398	HAS032	South Korea	2005	clinical	Aeromonas aquariorum	352
400	HAS034	South Korea	2006	clinical	Aeromonas aquariorum	353
402	HAS045	South Korea	2007	clinical	Aeromonas aquariorum	354
403	HAS048	South Korea	2007	clinical	Aeromonas aquariorum	356
404	HAS057	South Korea	Unknown	clinical	Aeromonas aquariorum	357
405	HAS064	South Korea	2010	clinical	Aeromonas aquariorum	358
437	JY22	China	2014	fish	Aeromonas hydrophila	381
438	NY10	China	2014	fish	Aeromonas hydrophila	382
465	PDAE14010	China	2014	clinical	Aeromonas hydrophila	407
477	PDAE14023	China	2014	clinical	Aeromonas veronii	416
481	PDAE14027	China	2014	clinical	Aeromonas veronii	420
485	PDAE14031	China	2014	clinical	Aeromonas hydrophila	424
487	PDAE14033	China	2014	clinical	Aeromonas hydrophila	426
495	PDAE14041	China	2014	clinical	Aeromonas veronii	433
499	PDAE14047	China	2014	clinical	Aeromonas hydrophila	437
502	PDAE14051	China	2014	clinical	Aeromonas hydrophila	440
507	PDAE14056	China	2014	clinical	Aeromonas veronii	445
515	PDAE14064	China	2014	clinical	Aeromonas caviae	452
515	SAMN07312764	Unknown	Unknown	clinical	Aeromonas dhakensis	452
540	PDAE14091	China	2014	environment	Aeromonas hydrophila	476
541	PDAE14092	China	2014	environment	Aeromonas hydrophila	477
575	9-530	China	2017	environment	Aeromonas hydrophila	518
577	Ad137	Malaysia	1983	clinical	Aeromonas aquariorum	511
579	Ad157	Malaysia	1983	clinical	Aeromonas aquariorum	521
579	Ad158	Malaysia	1983	clinical	Aeromonas aquariorum	521
579	Ad166	Malaysia	1983	clinical	Aeromonas aquariorum	521
579	Ad167	Malaysia	1983	clinical	Aeromonas aquariorum	521
579	Ad173	Malaysia	1983	clinical	Aeromonas aquariorum	521
579	Ad192	Malaysia	1983	clinical	Aeromonas aquariorum	521
579	Ad233	Malaysia	1983	clinical	Aeromonas aquariorum	521
580	Ad187	Malaysia	1983	clinical	Aeromonas aquariorum	522
580	Ad246	Malaysia	Unknown	clinical	Aeromonas aquariorum	522
580	Ad257	Malaysia	Unknown	clinical	Aeromonas aquariorum	522
581	Ad193	Malaysia	Unknown	clinical	Aeromonas aquariorum	523
581	Ad198	Malaysia	Unknown	clinical	Aeromonas aquariorum	523
582	Ad277	Malaysia	1984	clinical	Aeromonas aquariorum	524
582	Ad289	Malaysia	Unknown	clinical	Aeromonas aquariorum	524
583	Ad16	Malaysia	1982	clinical	Aeromonas aquariorum	525
584	Ad17	Malaysia	1982	clinical	Aeromonas aquariorum	526
585	Ad18	Malaysia	1981	clinical	Aeromonas aquariorum	527
586	Ad34	Malaysia	1981	clinical	Aeromonas aquariorum	528
587	Ad116	Malaysia	1983	clinical	Aeromonas aquariorum	529
588	Ad144	Malaysia	1983	clinical	Aeromonas aquariorum	530
589	Ad145	Malaysia	1983	clinical	Aeromonas aquariorum	531
590	Ad170	Malaysia	1983	clinical	Aeromonas aquariorum	532
591	Ad171	Malaysia	1983	clinical	Aeromonas aquariorum	533
592	Ad182	Malaysia	1983	clinical	Aeromonas aquariorum	534
592	23448_1_57	Bangladesh	2013	environment	Aeromonas dhakensis	534
592	23386_4_59	Bangladesh	2013	environment	Aeromonas dhakensis	534
592	SAMEA104148145	Unknown	Unknown	clinical	Aeromonas dhakensis	534
592	SAMEA104147767	Unknown	Unknown	clinical	Aeromonas dhakensis	534
593	Ad186	Malaysia	1983	clinical	Aeromonas aquariorum	535
594	Ad191	Malaysia	1983	clinical	Aeromonas aquariorum	536
595	Ad223	Malaysia	Unknown	clinical	Aeromonas aquariorum	537
596	Ad226	Malaysia	1983	clinical	Aeromonas aquariorum	538
596	23448_1_9	Bangladesh	2013	environment	Aeromonas dhakensis	538
596	SAMEA104148095	Unknown	Unknown	clinical	Aeromonas dhakensis	538
597	Ad230	Malaysia	Unknown	clinical	Aeromonas aquariorum	539
598	Ad237	Malaysia	Unknown	clinical	Aeromonas aquariorum	540
599	Ad240	Malaysia	Unknown	clinical	Aeromonas aquariorum	541
602	Ad250	Malaysia	Unknown	clinical	Aeromonas aquariorum	544
603	Ad251	Malaysia	Unknown	clinical	Aeromonas aquariorum	545
604	Ad252	Malaysia	Unknown	clinical	Aeromonas aquariorum	546
605	Ad253	Malaysia	1983	clinical	Aeromonas aquariorum	547
606	Ad255	Malaysia	Unknown	clinical	Aeromonas aquariorum	548
607	Ad256	Malaysia	1983	clinical	Aeromonas aquariorum	549
607	23386_4_170	Bangladesh	2013	environment	Aeromonas dhakensis	549
607	SAMEA104147879	Unknown	Unknown	clinical	Aeromonas dhakensis	549
608	Ad260	Malaysia	1984	clinical	Aeromonas aquariorum	550
609	Ad275	Malaysia	Unknown	clinical	Aeromonas aquariorum	551
611	Ad285	Malaysia	Unknown	clinical	Aeromonas aquariorum	553
612	Ad303	Malaysia	Unknown	clinical	Aeromonas aquariorum	554
614	Ad279	Malaysia	1984	clinical	Aeromonas aquariorum	555
615	HF15G11	Malaysia	2016	fish	Aeromonas aquariorum	556
615	HF15G15	Malaysia	2016	fish	Aeromonas aquariorum	556
615	HF19G10	Malaysia	2016	fish	Aeromonas aquariorum	556
615	HF19G26	Malaysia	2016	fish	Aeromonas aquariorum	556
637	#46	China	2018	clinical	Aeromonas hydrophila	572
645	#85	China	2018	clinical	Aeromonas hydrophila	580
648	#89	China	2018	clinical	Aeromonas hydrophila	583
650	#91	China	2018	clinical	Aeromonas hydrophila	585
655	#98	China	2018	clinical	Aeromonas hydrophila	590
655	SAMN07312762	Unknown	Unknown	clinical	Aeromonas dhakensis	590
655	SAMN07312763	Unknown	Unknown	clinical	Aeromonas dhakensis	590
669	#1009	China	2018	environment	Aeromonas trota or A. enteropelogenes	604
681	#1024	China	2018	environment	Aeromonas hydrophila	616
699	#1046	China	2018	environment	Aeromonas hydrophila	634
722	X17/0818	Poland	2017	fish	Aeromonas hydrophila	671
742	BT09	Thailand	2019	fish	Aeromonas hydrophila	656
742	BT06	Thailand	2019	fish	Aeromonas veronii	656
742	TN3	Vietnam	2013	fish	Aeromonas dhakensis	656
742	TN14	Vietnam	2013	fish	Aeromonas dhakensis	656
742	TN5	Vietnam	2013	fish	Aeromonas dhakensis	656
742	TN10	Vietnam	2014	fish	Aeromonas dhakensis	656
742	TN4	Vietnam	2014	fish	Aeromonas dhakensis	656
742	TN49	Vietnam	2015	fish	Aeromonas dhakensis	656
742	TN50	Vietnam	2015	fish	Aeromonas dhakensis	656
742	TN59	Vietnam	2015	fish	Aeromonas dhakensis	656
742	TN11	Vietnam	2014	fish	Aeromonas dhakensis	656
742	TN45	Vietnam	2018	fish	Aeromonas dhakensis	656
752	#1040	China	2018	environment	Aeromonas aquariorum	652
755	A34a	South Africa	2019	environment	Aeromonas hydrophila	658
771	H16	China	2019	clinical	Aeromonas aquariorum	734
895	INSAq195	Portugal	2019	environment	Aeromonas salmonicida	887
1168	Aeromonas dhakensis	Nigeria	2021	environment	Aeromonas hydrophila	1171
1172	23448_1_32	Bangladesh	2013	environment	Aeromonas dhakensis	1243
1172	23448_1_34	Bangladesh	2013	environment	Aeromonas dhakensis	1243
1172	23448_1_41	Bangladesh	2013	environment	Aeromonas dhakensis	1243
1172	23448_1_35	Bangladesh	2013	environment	Aeromonas dhakensis	1243
1172	23448_1_39	Bangladesh	2013	environment	Aeromonas dhakensis	1243
1172	23448_1_36	Bangladesh	2013	environment	Aeromonas dhakensis	1243
1172	23448_1_37	Bangladesh	2013	environment	Aeromonas dhakensis	1243
1172	23448_1_38	Bangladesh	2013	environment	Aeromonas dhakensis	1243
1172	23448_1_40	Bangladesh	2013	environment	Aeromonas dhakensis	1243
1172	23448_1_33	Bangladesh	2013	environment	Aeromonas dhakensis	1243
1172	SAMEA104148123	Unknown	Unknown	clinical	Aeromonas dhakensis	1243
1172	SAMEA104148126	Unknown	Unknown	clinical	Aeromonas dhakensis	1243
1172	SAMEA104148127	Unknown	Unknown	clinical	Aeromonas dhakensis	1243
1172	SAMEA104148124	Unknown	Unknown	clinical	Aeromonas dhakensis	1243
1172	SAMEA104148129	Unknown	Unknown	clinical	Aeromonas dhakensis	1243
1172	SAMEA104148120	Unknown	Unknown	clinical	Aeromonas dhakensis	1243
1172	SAMEA104148125	Unknown	Unknown	clinical	Aeromonas dhakensis	1243
1172	SAMEA104148128	Unknown	Unknown	clinical	Aeromonas dhakensis	1243
1172	SAMEA104148121	Unknown	Unknown	clinical	Aeromonas dhakensis	1243
1172	SAMEA104148122	Unknown	Unknown	clinical	Aeromonas dhakensis	1243
1185	23448_1_86	Bangladesh	2013	environment	Aeromonas dhakensis	1254
1185	SAMEA104148174	Unknown	Unknown	clinical	Aeromonas dhakensis	1254
1200	23386_4_171	Bangladesh	2013	environment	Aeromonas dhakensis	1269
1200	23386_4_178	Bangladesh	2013	environment	Aeromonas dhakensis	1269
1200	SAMEA104147880	Unknown	Unknown	clinical	Aeromonas dhakensis	1269
1200	SAMEA104147887	Unknown	Unknown	clinical	Aeromonas dhakensis	1269
1205	23448_1_56	Bangladesh	2013	environment	Aeromonas dhakensis	788
1205	SAMEA104148144	Unknown	Unknown	clinical	Aeromonas dhakensis	788
1213	23448_1_84	Bangladesh	2013	environment	Aeromonas dhakensis	1278
1213	SAMEA104148172	Unknown	Unknown	clinical	Aeromonas dhakensis	1278
1218	23386_4_64	Bangladesh	2013	environment	Aeromonas dhakensis	795
1218	23386_4_65	Bangladesh	2013	environment	Aeromonas dhakensis	795
1218	SAMEA104147772	Unknown	Unknown	clinical	Aeromonas dhakensis	795
1218	SAMEA104147771	Unknown	Unknown	clinical	Aeromonas dhakensis	795
1224	23386_4_379	Bangladesh	2013	environment	Aeromonas dhakensis	1286
1224	SAMEA104148090	Unknown	Unknown	clinical	Aeromonas dhakensis	1286
1225	23448_1_17	Bangladesh	2013	environment	Aeromonas dhakensis	1287
1225	SAMEA104148106	Unknown	Unknown	clinical	Aeromonas dhakensis	1287
1237	23386_4_172	Bangladesh	2013	environment	Aeromonas dhakensis	1297
1237	SAMEA104147881	Unknown	Unknown	clinical	Aeromonas dhakensis	1297
1238	23386_4_169	Bangladesh	2013	environment	Aeromonas dhakensis	773
1238	SAMEA104147878	Unknown	Unknown	environment	Aeromonas dhakensis	773
1239	23448_1_83	Bangladesh	2013	environment	Aeromonas dhakensis	1298
1239	23448_1_82	Bangladesh	2013	environment	Aeromonas dhakensis	1298
1239	23386_4_38	Bangladesh	2013	environment	Aeromonas dhakensis	1298
1239	SAMEA104148170	Unknown	Unknown	clinical	Aeromonas dhakensis	1298
1239	SAMEA104147744	Unknown	Unknown	clinical	Aeromonas dhakensis	1298
1239	SAMEA104148171	Unknown	Unknown	clinical	Aeromonas dhakensis	1298
1246	23386_4_34	Bangladesh	2013	environment	Aeromonas dhakensis	1304
1246	SAMEA104147740	Unknown	Unknown	clinical	Aeromonas dhakensis	1304
1247	23386_4_377	Bangladesh	2013	environment	Aeromonas dhakensis	1305
1247	SAMEA104148087	Unknown	Unknown	clinical	Aeromonas dhakensis	1305
1248	23448_1_15	Bangladesh	2013	environment	Aeromonas dhakensis	1306
1248	SAMEA104148101	Unknown	Unknown	clinical	Aeromonas dhakensis	1306
1265	23386_4_57	Bangladesh	2013	environment	Aeromonas dhakensis	1323
1265	SAMEA104147764	Unknown	Unknown	clinical	Aeromonas dhakensis	1323
1272	23448_1_11	Bangladesh	2013	environment	Aeromonas dhakensis	1330
1272	SAMEA104148097	Unknown	Unknown	clinical	Aeromonas dhakensis	1330
1275	23386_4_58	Bangladesh	2013	environment	Aeromonas dhakensis	1333
1275	SAMEA104147765	Unknown	Unknown	clinical	Aeromonas dhakensis	1333
1285	23386_4_175	Bangladesh	2013	environment	Aeromonas dhakensis	1343
1285	SAMEA104147884	Unknown	Unknown	clinical	Aeromonas dhakensis	1343
1288	23448_1_85	Bangladesh	2013	environment	Aeromonas dhakensis	1346
1288	SAMEA104148175	Unknown	Unknown	clinical	Aeromonas dhakensis	1346
1294	23386_4_177	Bangladesh	2013	environment	Aeromonas dhakensis	1352
1294	SAMEA104147886	Unknown	Unknown	clinical	Aeromonas dhakensis	1352
1315	BC03	Ghana	2021	environment	Aeromonas dhakensis	1426
1316	BC05	Ghana	2021	environment	Aeromonas dhakensis	1427
1319	BC15	Ghana	2021	environment	Aeromonas dhakensis	1430
1322	BC18	Ghana	2021	environment	Aeromonas dhakensis	1432
1506	A704258	Pakistan	Unknown	clinical	Aeromonas dhakensis	1618
1507	A600752	Bangladesh	Unknown	clinical	Aeromonas dhakensis	1619
1508	A702794	Pakistan	Unknown	clinical	Aeromonas dhakensis	1620
1509	A603314	Bangladesh	Unknown	clinical	Aeromonas dhakensis	1621
1510	A603610	Bangladesh	Unknown	clinical	Aeromonas dhakensis	1622
1511	A602444	Bangladesh	Unknown	clinical	Aeromonas dhakensis	1623
1512	A603084	Bangladesh	Unknown	clinical	Aeromonas dhakensis	1624
1513	A704020	Pakistan	Unknown	clinical	Aeromonas dhakensis	1625
1514	A700694	Pakistan	Unknown	clinical	Aeromonas dhakensis	1626
1515	A700698	Pakistan	Unknown	clinical	Aeromonas dhakensis	1627
1516	A703754	Pakistan	Unknown	clinical	Aeromonas dhakensis	1628
1516	SAMEA2051640	Unknown	Unknown	clinical	Aeromonas dhakensis	1628
1517	A703287	Pakistan	Unknown	clinical	Aeromonas dhakensis	1629
1518	A700052	Pakistan	Unknown	clinical	Aeromonas dhakensis	1630
1518	SAMEA2051642	Unknown	Unknown	clinical	Aeromonas dhakensis	1630
1518	96242	Israel	2023	clinical	Aeromonas dhakensis	1630
1519	A700546	Pakistan	Unknown	clinical	Aeromonas dhakensis	1631
1520	A604199	Bangladesh	Unknown	clinical	Aeromonas dhakensis	1632
1521	A700388	Pakistan	Unknown	clinical	Aeromonas dhakensis	1633
1521	SAMEA2051777	Unknown	Unknown	clinical	Aeromonas dhakensis	1633
1522	A700482	Pakistan	Unknown	clinical	Aeromonas dhakensis	1634
1523	A703364	Pakistan	Unknown	clinical	Aeromonas dhakensis	1635
1523	SAMEA2051638	Unknown	Unknown	clinical	Aeromonas dhakensis	1635
1545	A702870	Pakistan	Unknown	clinical	Unknown	1657
1546	A703569	Pakistan	Unknown	clinical	Unknown	1658
1597	A602758	Bangladesh	Unknown	clinical	Aeromonas taiwanensis	1709
1690	SAMEA2051784	Unknown	Unknown	clinical	Aeromonas dhakensis	1798
1724	SAMEA1405654	Unknown	Unknown	clinical	Aeromonas dhakensis	1812
1724	SAMEA1405649	Unknown	Unknown	clinical	Aeromonas dhakensis	1812
1796	SAMEA2052400	Unknown	Unknown	clinical	Aeromonas dhakensis	1836
1803	SAMEA2752427	Unknown	Unknown	clinical	Aeromonas dhakensis	1838
1817	SAMEA1405564	Unknown	Unknown	clinical	Aeromonas dhakensis	1845
1817	SAMEA1405647	Unknown	Unknown	clinical	Aeromonas dhakensis	1845
1836	SAMEA2052271	Unknown	Unknown	clinical	Aeromonas dhakensis	1850
1891	SAMEA2052266	Unknown	Unknown	clinical	Aeromonas dhakensis	1865
1914	SAMN00857876	Unknown	Unknown	clinical	Aeromonas dhakensis	1873
1934	SAMEA1405604	Unknown	Unknown	clinical	Aeromonas dhakensis	1877
2021	SAMEA1405486	Unknown	Unknown	clinical	Aeromonas dhakensis	1900
2021	SAMEA1405489	Unknown	Unknown	clinical	Aeromonas dhakensis	1900
2102	SAMN09062889	Unknown	Unknown	clinical	Aeromonas salmonicida	1928
2121	SAMEA1405587	Unknown	Unknown	clinical	Aeromonas dhakensis	1934
2142	SAMN04494559	Unknown	Unknown	clinical	Aeromonas dhakensis	1941
2144	SAMEA1405476	Unknown	Unknown	clinical	Aeromonas dhakensis	1942
2193	SAMN07312758	Unknown	Unknown	clinical	Aeromonas dhakensis	1951
2198	SAMEA2051793	Unknown	Unknown	clinical	Aeromonas dhakensis	1954
2288	SAMEA1405532	Unknown	Unknown	clinical	Unknown	1979
2291	SAMD00013506	Unknown	Unknown	clinical	Unknown	1981
2298	SAMEA889316	Unknown	Unknown	clinical	Aeromonas dhakensis	1983
2320	SAMN07312761	Unknown	Unknown	clinical	Aeromonas dhakensis	780
2325	SAMEA1405663	Unknown	Unknown	clinical	Aeromonas dhakensis	1989
2344	SAMEA2752400	Unknown	Unknown	clinical	Aeromonas dhakensis	1993
2370	FUJ80487	Japan	2020	clinical	Aeromonas dhakensis	2024
2378	FUJ01625	Japan	2021	clinical	Aeromonas dhakensis	2032
2417	FUJ80889	Japan	2021	clinical	Aeromonas dhakensis	2068
2446	FUJ81169	Japan	2022	clinical	Aeromonas dhakensis	2096
2458	FUJ01227	Japan	2020	clinical	Aeromonas dhakensis	2108
2470	FUJ01896	Japan	2021	clinical	Aeromonas hydrophila	2118
2484	4758	Brazil	2015	environment	Aeromonas dhakensis	2366
2651	48056_1#315	India	2020	environment	Aeromonas hydrophila	2399
2753	90555	Israel	2023	clinical	Aeromonas dhakensis	2482
2754	30999	Israel	2023	clinical	Aeromonas dhakensis	2481
2760	B1930006	China	2019	clinical	Aeromonas trota or A. enteropelogenes	2489
2766	B2030004	China	2020	clinical	Aeromonas dhakensis	2495
2801	Aer_OnIF1	Brazil	2010	fish	Aeromonas dhakensis	2518
2802	Aer_Pi12.1HTAS	Brazil	2009	fish	Aeromonas dhakensis	2519
2803	Aer_On24M	Brazil	2009	fish	Aeromonas dhakensis	812
2850	JARB-T-NT00158	Japan	2020	environment	Aeromonas dhakensis	2445
