# Supplementary material for: Aeromonas dhakensis: A Zoonotic Bacterium of Increasing Importance in Aquaculture
Source: Pathogens. 2024 May 31;13(6):465. doi: 10.3390/pathogens13060465 (PMC11207067; doi:10.3390/pathogens13060465)
Supplement: Supplementary file 1 [file pathogens-13-00465-s001.zip › Table S2 - ID_profile.xlsx]

## Sheet: Sheet1
Table S2. Multi-locus sequence typing (MLST) allelic profiles of the 188 distinct sequence types in the PubMLST Aeromonas database associated with 293 isolates that affiliate most closely to Aeromonas dhakensis based on allelic profile sequence similarity [2024-01-19]. The MLST scheme for Aeromonas comprises six gene loci: gltA, groL, gyrB, metG, ppsA and recA.
PubMLST ID	gltA	groL	gyrB	metG	ppsA	recA	Sequence type by MLST
103	88	93	85	87	90	90	93
114	97	103	94	97	98	99	104
115	98	104	95	98	99	100	105
116	99	105	96	99	100	101	106
117	98	104	85	87	101	90	107
119	88	107	98	101	103	103	109
122	88	93	85	87	105	90	111
170	137	143	131	137	141	137	154
171	99	144	132	138	100	138	155
202	160	164	132	160	165	160	182
203	161	165	153	161	166	161	183
204	162	166	132	162	167	162	184
272	211	143	211	212	222	218	252
314	228	234	230	103	245	247	291
315	228	143	231	236	246	248	292
333	236	143	239	243	253	242	306
335	238	237	241	245	255	253	308
338	240	164	243	246	257	256	311
365	137	249	131	137	272	137	329
366	253	250	256	255	273	269	330
371	256	253	132	258	277	272	335
372	257	253	258	259	278	273	336
373	258	254	259	260	279	274	337
378	260	256	261	262	281	276	339
382	261	257	262	246	282	277	340
383	160	143	263	262	283	278	341
387	262	258	264	260	284	279	342
389	160	259	263	263	285	162	344
391	264	256	266	262	281	276	345
392	160	143	258	262	283	278	347
393	265	253	267	259	278	273	346
394	266	261	261	265	287	281	348
395	267	107	263	266	100	282	349
396	160	164	258	267	288	160	351
397	266	261	268	268	287	283	350
398	268	103	269	266	277	284	352
400	268	262	270	269	289	285	353
402	269	237	153	258	277	272	354
403	160	164	267	270	290	160	356
404	99	263	271	271	291	286	357
405	99	143	239	272	253	287	358
437	284	277	285	286	308	304	381
438	284	278	286	287	309	305	382
465	160	294	305	306	328	322	407
477	310	302	132	314	334	329	416
481	313	304	95	316	337	331	420
485	317	256	318	319	340	335	424
487	318	308	320	263	342	336	426
495	240	312	323	325	347	103	433
499	321	315	325	327	350	343	437
502	324	318	328	329	352	346	440
507	328	104	95	332	356	100	445
515	333	325	256	336	360	354	452
540	347	339	323	97	373	99	476
541	284	277	345	349	374	99	477
575	386	262	241	375	415	407	518
577	160	164	267	267	165	160	511
579	160	107	384	378	418	411	521
580	388	374	385	379	419	412	522
581	389	105	386	260	420	413	523
582	390	312	387	380	421	285	524
583	391	143	132	381	422	414	525
584	256	262	132	378	423	415	526
585	266	261	268	268	287	416	527
586	253	372	388	382	424	417	528
587	392	253	241	267	425	418	529
588	266	261	268	268	287	419	530
589	160	373	389	383	352	420	531
590	393	373	390	384	426	421	532
591	394	312	241	385	427	422	533
592	236	143	132	386	428	242	534
593	392	253	384	387	429	418	535
594	395	164	267	388	430	160	536
595	396	375	391	260	100	248	537
596	397	376	376	389	431	423	538
597	389	253	392	390	279	424	539
598	388	107	258	266	100	282	540
599	88	93	85	87	432	90	541
602	256	253	395	393	352	427	544
603	399	379	396	272	435	428	545
604	211	380	397	386	436	276	546
605	256	381	132	378	352	415	547
606	400	382	132	394	437	429	548
607	261	383	398	245	438	430	549
608	401	143	399	395	439	420	550
609	160	384	400	396	440	431	551
611	403	253	387	380	421	433	553
612	390	253	387	380	421	420	554
614	404	143	388	398	442	434	555
615	405	374	401	399	442	435	556
637	160	164	267	388	457	160	572
645	451	259	444	452	438	487	580
648	454	312	442	449	492	485	583
650	455	105	94	245	491	99	585
655	458	427	269	388	489	482	590
669	98	104	95	434	481	100	604
681	261	383	398	245	470	430	616
699	436	398	412	266	453	449	634
722	485	452	477	481	524	531	671
742	160	164	415	267	457	160	656
752	431	437	415	267	457	160	652
755	474	446	466	471	513	520	658
771	470	439	457	465	506	513	734
895	566	516	547	349	609	603	887
1168	812	735	785	827	891	729	1171
1172	812	259	785	827	928	729	1243
1185	403	762	267	511	931	895	1254
1200	844	472	833	863	934	898	1269
1205	268	253	132	527	578	101	788
1213	846	257	262	266	100	901	1278
1218	510	472	496	505	591	430	795
1224	534	768	132	400	415	732	1286
1225	310	325	496	541	937	547	1287
1237	852	325	837	870	506	909	1297
1238	266	93	506	505	559	430	773
1239	261	143	500	396	941	276	1298
1246	99	144	132	138	100	436	1304
1247	853	105	241	245	943	911	1305
1248	508	143	839	245	352	912	1306
1265	508	143	839	245	945	912	1323
1272	347	103	94	875	946	913	1330
1275	238	143	132	388	947	914	1333
1285	505	261	268	268	949	416	1343
1288	519	772	279	513	560	559	1346
1294	324	253	132	878	552	916	1352
1315	310	778	496	541	937	547	1426
1316	261	143	846	396	941	276	1427
1319	324	250	504	394	552	430	1430
1322	812	318	849	886	959	925	1432
1506	347	103	94	97	771	430	1618
1507	596	373	96	592	457	637	1619
1508	211	262	132	162	753	740	1620
1509	644	143	231	236	246	427	1621
1510	654	103	241	661	700	430	1622
1511	622	144	241	97	253	430	1623
1512	395	164	267	388	687	415	1624
1513	710	253	376	266	98	756	1625
1514	405	616	385	266	739	731	1626
1515	318	325	390	380	541	732	1627
1516	238	315	391	714	766	279	1628
1517	431	469	415	267	457	545	1629
1518	510	472	496	505	730	430	1630
1519	687	613	503	269	542	101	1631
1520	321	250	654	255	717	269	1632
1521	685	143	674	690	736	728	1633
1522	686	612	675	691	737	729	1634
1523	703	437	697	710	98	580	1635
1545	448	628	689	19	754	699	1657
1546	313	243	700	712	764	753	1658
1597	633	569	323	635	675	688	1709
1690	871	143	853	386	965	732	1798
1724	535	788	857	258	970	936	1812
1796	888	466	132	525	986	161	1836
1803	889	325	376	910	291	949	1838
1817	519	471	871	913	334	954	1845
1836	812	103	271	161	166	161	1850
1891	160	164	881	920	457	160	1865
1914	99	463	886	925	1006	966	1873
1934	908	315	401	395	1009	969	1877
2021	396	437	132	386	1020	729	1900
2102	922	835	908	349	1037	398	1928
2121	88	262	94	162	753	740	1934
2142	238	250	241	245	255	253	1941
2144	347	143	94	97	98	99	1942
2193	253	325	256	255	542	269	1951
2198	318	845	262	246	100	999	1954
2288	313	853	689	970	1064	699	1979
2291	313	744	95	316	337	875	1981
2298	321	294	933	388	1066	1015	1983
2320	400	253	132	394	352	547	780
2325	99	856	401	973	1070	1019	1989
2344	161	256	153	161	166	161	1993
2370	160	164	267	267	288	160	2024
2378	99	143	871	388	1095	430	2032
2417	967	143	442	989	1115	969	2068
2446	978	143	94	527	1128	1058	2096
2458	266	261	268	268	287	1064	2108
2470	987	903	323	1004	1135	1068	2118
2484	401	143	399	498	439	420	2366
2651	1046	452	500	471	960	1136	2399
2753	324	772	504	394	552	101	2482
2754	347	103	94	97	98	99	2481
2760	313	744	95	316	1238	875	2489
2766	240	325	241	511	1240	420	2495
2801	1085	977	510	390	1254	1182	2518
2802	1086	463	388	398	442	1183	2519
2803	525	262	270	269	289	285	812
2850	510	315	1095	541	350	343	2445
