# Supplementary material for: Aeromonas dhakensis: A Zoonotic Bacterium of Increasing Importance in Aquaculture
Source: Pathogens. 2024 May 31;13(6):465. doi: 10.3390/pathogens13060465 (PMC11207067; doi:10.3390/pathogens13060465)
Supplement: Supplementary file 1 [file pathogens-13-00465-s001.zip › Table S3 - 148 annotated genomes.xlsx]

## Sheet: 148 annotated genomes
Table S3. Key information associated with the 148 annotated genomes available in the NCBI database for Aeromonas dhakensis.
Assembly Accession	Organism Infraspecific Names Strain	Origin	Country	Assembly Release Date	Milestone
GCF_000315195.1	AAK1	Clinical	Taiwan	2012-05-04
GCF_000298055.1	SSU	Clinical	Philippines	2012-09-21
GCF_000354675.1	173	Clinical	Malaysia	2013-04-06
GCF_000354715.1	277	Clinical	Malaysia	2013-04-06
GCF_000708085.1	SSU	Clinical	Philippines	2014-06-16
GCF_000819705.1	CECT 7289	Environment	Portugal	2014-12-01
GCF_000820305.1	CIP 107500	Clinical	Bangladesh	2014-12-01
GCF_001306015.1	KOR1	Environment	China	2015-10-02
GCF_001673685.1	F2S2-1	Fish	India	2016-06-21
GCF_002285935.1	KN-Mc-6U21	Animal	Korea	2017-09-05
GCF_002734175.1	Cr1	Environment	Singapore	2017-10-27
GCF_002734165.1	Cr2	Environment	Singapore	2017-10-27
GCF_003432465.1	17FW001	Clinical	China	2018-08-22
GCF_003723975.1	AE-13	Clinical	Australia	2018-11-13
GCF_003849805.1	Aer283	Clinical	Brazil	2018-11-28
GCF_003989145.1	CAIM 1873	Fish	Mexico	2018-12-31
GCF_006226215.1	BVH65	Clinical	Unknown	2019-06-10
GCF_006246155.1	BVH43	Clinical	Unknown	2019-06-11
GCF_006246145.1	BVH68	Clinical	Martinique	2019-06-11
GCF_006246345.1	BVH69	Clinical	Martinique	2019-06-11
GCF_006243335.1	BVH70	Clinical	Martinique	2019-06-11
GCF_015666195.1	1P11S3	Fish	Malaysia	2020-11-23
GCF_016729975.1	CN17A0014	Clinical	China	2021-01-20
GCF_016730005.1	CN17A0022	Clinical	China	2021-01-20
GCF_016729785.1	CN17A0050	Clinical	China	2021-01-20
GCF_016729585.1	CN17A0075	Clinical	China	2021-01-20
GCF_016729405.1	CN17A0100	Clinical	China	2021-01-20
GCF_016729375.1	CN17A0101	Clinical	China	2021-01-20
GCF_016729085.1	CN17A0124	Clinical	China	2021-01-20
GCF_016728985.1	CN17A0164	Clinical	China	2021-01-20
GCF_016728895.1	CN17A0194	Clinical	China	2021-01-20
GCF_017163915.1	Aer_On15M	Fish	Brazil	2021-03-03
GCF_017310235.1	1706-28330	Clinical	China	2021-03-09
GCF_017310095.1	Aer_On24M	Fish	Brazil	2021-03-09
GCF_017582505.1	15996	Clinical	Nigeria	2021-03-24
GCF_017582425.1	16006	Clinical	Nigeria	2021-03-24
GCF_018094765.1	OnIF3	Fish	Brazil	2021-04-19
GCF_018094645.1	Pi16.2MC	Fish	Brazil	2021-04-19
GCF_018359865.1	547_SP	Clinical	Spain	2021-05-14
GCF_018596395.1	Colony37	Clinical	Thailand	2021-05-30
GCF_018682365.1	Icb10mS2	Environment	Japan	2021-06-02
GCF_019348695.1	26M	Fish	Brazil	2021-07-26
GCF_019348645.1	IF_2	Fish	Brazil	2021-07-26
GCF_020405345.1	71431	Clinical	China	2021-10-10
GCF_020405305.1	71453	Clinical	China	2021-10-10
GCA_020765715.1	OTH-19-VL-NY-MS-0027	Fish	USA	2021-11-06
GCF_022703095.1	Aer_OnIF1	Fish	Brazil	2022-03-28
GCF_022836795.1	Igbk	Animal	Nigeria	2022-04-08
GCF_023920205.1	b2-100	Fish	China	2022-06-27
GCF_905132905.1	TN10	Fish	Viet Nam	2022-07-07
GCF_905132845.1	TN11	Fish	Viet Nam	2022-07-07
GCF_905132925.1	TN14	Fish	Viet Nam	2022-07-07	50th genome
GCF_905132935.1	TN3	Fish	Viet Nam	2022-07-07
GCF_905132895.1	TN4	Fish	Viet Nam	2022-07-07
GCF_905132775.1	TN45	Fish	Viet Nam	2022-07-07
GCF_905132875.1	TN49	Fish	Viet Nam	2022-07-07
GCF_905132915.1	TN5	Fish	Viet Nam	2022-07-07
GCF_905132865.1	TN50	Fish	Viet Nam	2022-07-07
GCF_905132855.1	TN59	Fish	Viet Nam	2022-07-07
GCF_024706685.1	S461	Environment	China	2022-08-17
GCF_025266835.1	Aer_Pi12.1HTAS	Fish	Brazil	2022-09-19
GCA_026303935.1	DTU_2020_1001339_1_SI_PAK_PES_017	Clinical	Pakistan	2022-11-22
GCF_026651345.1	BC03	Environment	Ghana	2022-12-05
GCF_026651365.1	BC04	Environment	Ghana	2022-12-05
GCF_026651385.1	BC05	Environment	Ghana	2022-12-05
GCF_026651465.1	BC15	Environment	Ghana	2022-12-05
GCF_026651525.1	BC18	Environment	Ghana	2022-12-05
GCF_028736295.1	PSKL.DM	Environment	Hong Kong	2023-02-19
GCF_028764875.1	CA4	Environment	Hong Kong	2023-02-21
GCF_029773285.1	BOND 14504	Clinical	Taiwan	2023-04-17
GCF_029773305.1	BOND 19077	Clinical	Taiwan	2023-04-17
GCF_029773005.1	DAMIAN 12594	Clinical	Taiwan	2023-04-17
GCF_029773105.1	DAMIAN 19342	Clinical	Taiwan	2023-04-17
GCF_029835335.1	GD04135	Environment	Pakistan	2023-04-19
GCF_029835225.1	GD04141	Environment	Pakistan	2023-04-19
GCF_033096545.1	RYU-Ah62	Clinical	Japan	2023-06-21
GCF_030386475.1	A533	Environment	Norway	2023-06-27
GCF_030386395.1	A536	Environment	Norway	2023-06-27
GCA_030884405.1	10CC4	Environmental	Japan	2023-08-25
GCA_031922325.1	1	Clinical	Viet Nam	2023-09-25
GCA_031917225.1	8	Clinical	Viet Nam	2023-09-25
GCA_031914145.1	10	Clinical	Viet Nam	2023-09-25
GCA_031917385.1	11	Clinical	Viet Nam	2023-09-25
GCA_031917305.1	18	Clinical	Viet Nam	2023-09-25
GCA_031913985.1	20	Clinical	Viet Nam	2023-09-25
GCA_031913965.1	22	Clinical	Viet Nam	2023-09-25
GCA_031914885.1	23	Clinical	Viet Nam	2023-09-25
GCA_031913925.1	24	Clinical	Viet Nam	2023-09-25
GCA_031916025.1	10-AH37	Fish	Viet Nam	2023-09-25
GCA_031915045.1	11-AD27	Fish	Viet Nam	2023-09-25
GCA_031915005.1	11-AH39	Fish	Viet Nam	2023-09-25
GCA_031915985.1	12-AH41	Fish	Viet Nam	2023-09-25
GCA_031917365.1	13-AERO149	Fish	Viet Nam	2023-09-25
GCA_031914045.1	14-AERO150	Fish	Viet Nam	2023-09-25
GCA_031915955.1	15-AERO153	Fish	Viet Nam	2023-09-25
GCA_031914985.1	17-AERO155	Fish	Viet Nam	2023-09-25
GCA_031914065.1	17-AH168	Fish	Viet Nam	2023-09-25
GCA_031917325.1	18-AD18	Fish	Viet Nam	2023-09-25
GCA_031914005.1	18-AERO162	Fish	Viet Nam	2023-09-25
GCA_031917285.1	19-AD19	Environmental	Viet Nam	2023-09-25
GCA_031914905.1	19-AERO170	Fish	Viet Nam	2023-09-25
GCA_031915065.1	1-AD01	Fish	Viet Nam	2023-09-25
GCA_031914025.1	21-CXD172	Fish	Viet Nam	2023-09-25
GCA_031914845.1	24-AH100	Fish	Viet Nam	2023-09-25
GCA_031917245.1	26-AD08	Fish	Viet Nam	2023-09-25
GCA_031914925.1	2-AH144	Fish	Viet Nam	2023-09-25
GCA_031922305.1	6-AD9	Fish	Viet Nam	2023-09-25
GCA_031913885.1	8-AD10	Fish	Viet Nam	2023-09-25
GCA_031915945.1	8-AD23	Fish	Viet Nam	2023-09-25
GCA_031913865.1	9-AD11	Fish	Viet Nam	2023-09-25
GCA_032284345.1	2	Clinical	Viet Nam	2023-10-02
GCA_032284305.1	3	Clinical	Viet Nam	2023-10-02
GCA_032285285.1	4	Clinical	Viet Nam	2023-10-02
GCA_032285255.1	5	Clinical	Viet Nam	2023-10-02
GCA_032284325.1	6	Clinical	Viet Nam	2023-10-02
GCA_032285225.1	7	Clinical	Viet Nam	2023-10-02
GCA_032285245.1	9	Clinical	Viet Nam	2023-10-02
GCA_032284405.1	14	Clinical	Viet Nam	2023-10-02
GCA_032285385.1	20-AH38	Fish	Viet Nam	2023-10-02
GCA_032287025.1	23-AERO185	Environmental	Viet Nam	2023-10-02
GCA_032285885.1	36-CXD178	Fish	Viet Nam	2023-10-02
GCA_032284645.1	39-AH164	Fish	Viet Nam	2023-10-02
GCA_032285345.1	39-CXD186	Fish	Viet Nam	2023-10-02
GCA_032285305.1	41-AH141	Fish	Viet Nam	2023-10-02
GCA_032286705.1	4-AD25	Fish	Viet Nam	2023-10-02
GCA_032287765.1	9-AH36	Fish	Viet Nam	2023-10-02
GCA_032286685.1	AD21	Environmental	Viet Nam	2023-10-02
GCA_032291505.1	22-AH43	Fish	Viet Nam	2023-10-03
GCA_032319575.1	32-AD24	Fish	Viet Nam	2023-10-03
GCA_032315775.1	34-AH134	Fish	Viet Nam	2023-10-03
GCA_032317775.1	38-AH163	Fish	Viet Nam	2023-10-03
GCA_032496525.1	OTH-21-VL-ON-ON-0001	Fish	Canada	2023-10-11
GCA_032635545.1	9KHC3	Environmental	Japan	2023-10-13
GCA_032939975.1	20-AERO171	Fish	Viet Nam	2023-10-23
GCF_033902965.1	30999	Clinical	Israel	2023-11-22
GCF_033902285.1	90555	Clinical	Israel	2023-11-22
GCF_033902165.1	96242	Clinical	Israel	2023-11-22
GCF_034143565.1	202108B1	Fish	China	2023-12-06
GCF_035202755.1	FUJ01227	Clinical	Japan	2024-01-08
GCF_035206285.1	FUJ01625	Clinical	Japan	2024-01-08
GCF_035205485.1	FUJ01814	Clinical	Japan	2024-01-08
GCF_035205205.1	FUJ01840	Clinical	Japan	2024-01-08
GCF_035206585.1	FUJ80487	Clinical	Japan	2024-01-08
GCF_035204785.1	FUJ80889	Clinical	Japan	2024-01-08
GCF_035204625.1	FUJ80897	Clinical	Japan	2024-01-08
GCF_035204565.1	FUJ80898	Clinical	Japan	2024-01-08
GCF_035203325.1	FUJ81169	Clinical	Japan	2024-01-08
GCA_035658375.1	202108C2	Fish	China	2024-01-15
