# Supplementary material for: Aeromonas dhakensis: A Zoonotic Bacterium of Increasing Importance in Aquaculture
Source: Pathogens. 2024 May 31;13(6):465. doi: 10.3390/pathogens13060465 (PMC11207067; doi:10.3390/pathogens13060465)
Supplement: Supplementary file 1 [file pathogens-13-00465-s001.zip › Table S4 - gltA_metG_isolates.xlsx]

## Sheet: Isolates
Table S4. gltA and metG housekeeping gene sequences for ‘Aeromonas hydrophila’ Biotype A and Biotype B (isolate AL 20215) found in the ALPHA JECT® Panga 2 commercial vaccine [64], 13 Aeromonas spp. isolates of known sequence type (ST) selected as reference isolates in the vaccine patent application, and A. hydrophila ST251 and A. dhakensis ST656 isolates from recent MAS outbreaks affecting stripe…
Species	Sequence type	PubMLST ID	Isolate name	Description or reference	gltA	metG
A.hydrophila	1	1	ATCC7966	type strain	TTCCTGCACATGATGTTTGGCGTGCCGACCGAAGAGTACAAGGTCAACCCCATCGTCGAACGCGCCATGGATCGCATCTTCACTCTGCATGCGGACCACGAGCAGAACGCGTCAACCTCCACCGTGCGTCTGGCCGGCTCCTCCGGCGCCAACCCGTTTGCCTGTATCGCCGCGGGGATCGCCTCCCTGTGGGGACCGGCCCACGGCGGTGCCAACGAAGCCTGCCTCAAGATGCTCGAGGAGATCGGCTCCGTTGACCGCATTCCCGAATACATCGCCAAGGCCAAGGACAAGAACGATCCGTTCCGTCTGATGGGCTTCGGCCACCGGGTCTACAAGAACCACGACCCCCGTGCCACCGTGATGCGCGAAACCTGTCACGAGGTACTGACCGAGCTG…	GCCGATATCTGGGTTCGTTATCAGCGAATGCGCGGTCACCAGGTGCACTTTGTCTGTGCCGACGATGCCCACGGCACCCCGATCATGCTCAAGGCCCAACAGCTGGGGATCACCCCGGAAGAGATGATCGCGGCCGTCTCCAAGGAGCACCAGGCCGACTTCGCCGGCTTCAACATCAGTTTTGACAACTATCACTCCACTCACAGCGACGAGAACCGCGAGCTGGCGGAGCTGATCTACGGCCGTCTGCAGGCCGGCGGCAAGATCAAGAGCCGCACCATCTCCCAGCTGTTCGATCCGGAAAAGTCCATGTTCCTGCCGGATCGCTTCGTCAAGGGTACCTGCCCCAAGTGCAAGTCCCCGGAGCAGTATGGCGACAACTGTGACAGCTGCGGCGCC…
A.salmonicida	2	2	NCIMB1102	type strain	TTCCTGCACATGATGTTTGGCGTGCCGACCGAAGAGTACAAGGTCAATCCCATCGTCGAACGCGCCATGGACCGCATCTTTACCCTGCATGCGGATCACGAGCAAAACGCCTCCACCTCCACAGTGCGTCTGGCCGGCTCCTCCGGTGCCAACCCGTTTGCCTGTATTGCCGCCGGGATCGCCTCCCTGTGGGGTCCGGCCCACGGTGGTGCCAACGAAGCTTGCCTCAAGATGCTCGAAGAGATCGGCTCGGTGGAACGCATTCCCGAGTACATCGCCAAGGCCAAGGACAAGAATGATCCCTTCCGTCTGATGGGTTTCGGTCACCGTGTCTACAAGAACCACGATCCCCGTGCCCAGATGATGCGTCAGACCTGTCACGAAGTGCTGGAAGAGCTG…	GCCGATATCTGGGTTCGTTATCAGCGAATGCGTGGCCATCAGGTGCACTTCATCTGTGCCGATGATGCCCATGGCACCCCCATCATGCTCAAGGCGCAACAGATGGGGATCACCCCGGAAGAGATGATCGCGGCTGTCTCCAAAGAGCACCAGACCGACTTCGCCGGTTTCAATATCAGCTTCGACAACTATCACTCCACCCACAGTGATGAGAACCGCGAACTGGCGGAGCTGATCTACGGTCGTCTGAAAGACGGTGGCTTTATCAAGGGCCGCACCATCACTCAGCTGTTCGATCCGGAAAAATCCATGTTCCTGCCGGACCGCTTCGTCAAGGGCACCTGCCCCAAGTGCAAGTCTCCGGAGCAATACGGCGACAACTGCGACAGCTGCGGTGCC…
A.caviae	3	5	NCIMB882	reference strain	TTCCTGCACATGATGTTTGGCGTGCCGACCGAAGAGTACAAGGTCAACCCCATCGTCGAGCGGGCCATGGATCGCATCTTCACCCTGCATGCGGATCACGAGCAGAACGCCTCCACCTCCACGGTGCGTCTGGCCGGCTCCTCCGGTGCCAACCCCTTTGCCTGTATCGCCGCGGGGATCGCCTCCCTGTGGGGACCGGCCCACGGTGGTGCCAACGAAGCCTGCCTCAAGATGCTCGAAGAGATTGGCTCCGTGGATCGCATCCCCGAGTACATTGCCAAGGCCAAGGACAAGAACGACCCCTTCCGTCTGATGGGCTTCGGTCACCGGGTCTACAAGAATCACGATCCCCGTGCCACAGTGATGCGCGAAACCTGCCACGAGGTACTGACCGAGCTG…	GCCGATATCTGGGTTCGTTATCAGCGAATGCGTGGCCATCAGGTGCATTTCGTCTGTGCCGATGACGCGCACGGTACCCCCATCATGCTCAAGGCGCAGCAGATGGGGATCACTCCCGAGGAGATGATCGCTGCCGTATCCCAGGAGCATCAGGGGGATTTTGCCGGCTTCAACATCAGCTTTGACAACTATCATTCGACCCACAGCGACGAGAACCGCGAGCTGGCCGGGCTTATCTATGGCCGCCTCAAAGAGTCCGGCAAGATAAAGATCCGCACCATCTCCCAGCTGTTCGATCCGGAAAAGTCCATGTTCCTGCCGGACCGCTTCGTCAAGGGTACCTGCCCCAAGTGCAAGTCCCCGGAGCAATACGGTGACAACTGCGACGCTTGCGGCGCG…
A.bestarium	4	6	NCIMB1134	reference strain	TTCCTGCACATGATGTTTGGCGTGCCGACCGAAGAGTACAAGGTCAACCCCATAGTCGAACGCGCCATGGACCGCATCTTCACCCTGCATGCGGATCACGAGCAGAACGCCTCCACCTCCACAGTGCGTCTGGCCGGCTCCTCCGGTGCCAACCCGTTTGCCTGCATTGCCGCCGGGATCGCCTCCCTGTGGGGACCGGCTCATGGCGGTGCCAACGAAGCCTGCCTCAAGATGCTCGAAGAGATAGGCTCTGTGGAGCGTATCCCCGAGTTCATCGGCCGCGCCAAGGACAAGAACGATCCGTTCCGTCTGATGGGCTTCGGTCACCGGGTCTACAAGAACCACGATCCCCGTGCCACCGTGATGCGCGAAACCTGCCACGAGGTGCTGACCGAGTTG…	GCCGATATCTGGGTTCGTTATCAGCGAATGCGCGGCCATCAGGTGCACTTCATCTGTGCCGATGATGCCCATGGCACCCCCATCATGCTCAAGGCACAGCAACTGGGGATCACCCCGGAAGCGATGATCGCGGCCGTCTCCAAAGAGCACCAGACCGACTTCGCCGGCTTCAACATCAGCTTTGACAACTATCACTCCACCCACAGCGACGAGAACCGCGAGCTGGCGGAGCTGATCTACGGTCGTCTGAAAGCCGGTGACTTCATCAAGGGTCGCACCATCACTCAGCTGTTCGATCCGGAAAAATCCATGTTCCTGCCGGATCGCTTCGTCAAGGGCACTTGCCCCAAGTGCAAGTCTCCGGAGCAGTACGGCGATAACTGCGACAGCTGCGGCGCC…
A.veronii	5	7	NCIMB75	reference strain	TTCCTGCACATGATGTTTGGCGTGCCGACCGAAGAGTACAAGGTCAACCCCATCGTTGAACGCGCCATGGATCGTATCTTTACCCTCCATGCGGATCACGAGCAGAACGCCTCCACCTCCACCGTTCGTCTGGCTGGCTCCTCCGGTGCCAACCCGTTCGCCTGTATCGCCGCGGGGATCGCCTCCCTGTGGGGACCGGCCCACGGTGGTGCCAACGAAGCCTGCCTGCGCATGCTGGAAGAGATCGGCTCGGTCGATCGCATCCCCGAGTACATCGCCAAGGCCAAGGACAAGAATGATCCGTTCCGTCTGATGGGCTTTGGTCACCGCGTCTATAAGAACCACGACCCCCGTGCCACTGTGATGCGCGAAACCTGCCACGAAGTACTCACTGAACTG…	GCCGATATCTGGGTTCGTTATCAGCGAATGCGCGGCCATCAGGTGCACTTCATCTGTGCCGATGATGCCCACGGCACCCCGATCATGCTCAAGGCACAGCAGATGGGGATCACCCCGGAAGAGATGATTGCCGCTGTCTCCAAGGAGCACCAGGCCGATTTCGCCGGGTTCAACATCAGCTTTGACAACTATCACTCCACCCACAGCGACGAGAACCGCGAGCTGGCGGAGCTGATCTATGGCCGCCTGAAAAATGGTGGCTTTATCAAGAGCCGCACCATCTCCCAGCTGTTCGATCCGGAAAAATCCATGTTCCTGCCGGACCGCTTCGTCAAGGGTACCTGCCCCAAGTGCAAATCCCCGGAGCAGTACGGCGACAACTGCGACAGCTGCGGCGCC…
A.bestarium	8	10	DSM13956	type strain	TTCCTGCACATGATGTTTGGCGTGCCGACCGAAGAGTACAAGGTCAACCCCATAGTCGAACGCGCCATGGACCGCATCTTCACCCTGCATGCGGATCACGAGCAGAACGCCTCCACCTCCACAGTGCGTCTGGCCGGCTCCTCCGGTGCCAACCCGTTTGCCTGTATCGCCGCCGGGATCGCCTCCCTGTGGGGACCGGCTCATGGCGGTGCCAACGAAGCCTGCCTCAAGATGCTCGAAGAGATAGGCTCAGTGGAGCGCATCCCCGAGTTCATCGGCCGCGCCAAGGACAAGAACGATCCCTTCCGTCTGATGGGCTTCGGTCACCGGGTCTACAAGAACCACGATCCCCGTGCCACCGTGATGCGCGAAACCTGCCACGAGGTATTGACAGAGCTG…	GCCGATATCTGGGTTCGTTATCAGCGAATGCGTGGCCATCAGGTGCACTTCATCTGTGCCGATGATGCCCACGGCACCCCCATCATGCTCAAGGCACAACAGCTGGGGATCACCCCGGAAGCGATGATCGCGGCCGTCTCCAAAGAGCACCAGACCGACTTCGCTGGCTTCAACATCAGCTTTGACAACTATCACTCCACCCACAGCGACGAGAACCGCGAGCTGGCGGAGTTGATCTACGGTCGTCTGAAAGCCGGTGACTTCATCAAGGGTCGCACCATCACTCAGCTGTTCGATCCGGAAAAATCCATGTTCCTGCCGGACCGCTTCGTCAAGGGCACCTGCCCCAAGTGCAAGTCTCCGGAGCAGTACGGCGATAACTGCGACAGCTGCGGCGCC…
A.veronii	11	13	CECT398	reference strain	TTCCTGCACATGATGTTTGGCGTGCCGACCGAAGAGTACAAGGTCAACCCCATCGTTGAACGCGCCATGGATCGTATCTTTACCCTCCATGCGGATCACGAGCAGAACGCCTCCACCTCCACCGTTCGTCTGGCTGGATCCTCCGGTGCCAACCCGTTCGCCTGTATCGCCGCAGGGATAGCCTCCCTGTGGGGACCGGCCCACGGTGGCGCCAACGAAGCCTGCCTGCGCATGCTGGAAGAGATCGGCTCGGTGGATCGCATCCCCGAGTACATCGCCAAGGCCAAGGACAAGAATGATCCGTTCCGCCTGATGGGCTTCGGTCACCGCGTCTACAAGAACCACGACCCCCGTGCCACCGTGATGCGCGAAACCTGCCACGAAGTACTGACCGAGCTG…	GCCGATATCTGGGTTCGTTATCAGCGAATGCGCGGTCATCAGGTGCACTTCATCTGTGCCGATGATGCCCACGGCACCCCGATCATGCTCAAGGCACAGCAGATGGGGATCACCCCGGAAGAGATGATTGCCGCTGTCTCCAAGGAGCACCAGGCTGATTTCGCCGGGTTCAACATCAGCTTTGACAACTATCACTCTACCCACAGCGACGAGAACCGCGAGCTGGCGGAGCTGATCTATGGCCGCCTGAAAAATGGTGGCTTTATCAAGAGCCGCACCATCTCCCAACTGTTCGATCCGGAAAAATCCATGTTCCTGCCGGACCGTTTCGTCAAGGGGACCTGCCCCAAGTGCAAATCTCCGGAGCAGTATGGCGACAACTGCGACAGCTGCGGCGCC…
A.trota	16	19	CECT4255	type strain	TTCCTGCACATGATGTTTGGTGTGCCGACCGAGGAGTACAAGGTCAACCCCGTGGTCGAGCGCGCCATGGATCGCATCTTCACCCTGCACGCTGATCACGAGCAGAACGCCTCTACCTCTACCGTTCGTCTGGCTGGTTCCTCCGGTGCCAACCCGTTTGCCTGTATCGCGGCCGGTATCGCCTCCCTGTGGGGTCCGGCCCACGGTGGCGCCAACGAGGCCTGTCTCAAGATGCTCGAAGAGATCGGCTCCGTGGATCGCATCCCCGAGTTCATTGCCAAGGCCAAAGACAAGAACGATCCGTTCCGTCTGATGGGCTTCGGTCACCGGGTCTACAAGAACCACGACCCCCGTGCCACCGTGATGCGCGAGACCTGCCACGAAGTACTGACCGAGCTG…	GCCGATATCTGGGTTCGTTATCAGCGAATGCGCGGTCATCAGGTCCACTTCATCTGTGCCGATGATGCCCACGGCACCCCGATCATGCTCAAGGCGCAGCAGATGGGGATCACCCCGGAAGAGATGATTGCGGCGGTTTCCAAAGAGCACCAGGCCGATTTCGCCGGCTTCAACATCAGTTTTGACAACTATCACTCCACCCACAGCGAAGAGAACCGCGAGCTGGCGAGCCTCATCTATACCCGTCTCAAAGAGGCCGGCAAAATCAGCAGCCGCACCATCTCCCAGCTGTTCGATCCGGAAAAGGCCATGTTCCTGCCGGACCGCTTCGTCAAGGGTACCTGCCCCAAGTGCAAGTCCCCGGATCAGTACGGTGACAACTGCGACAGCTGCGGCGCC…
A.veronii	17	20	CECT4257	type strain	TTCCTGCACATGATGTTTGGCGTGCCGACCGAAGAGTACAAGGTCAACCCCATCGTTGAACGCGCCATGGATCGTATCTTTACCCTCCATGCGGATCACGAGCAGAACGCCTCCACCTCCACCGTTCGTCTGGCTGGATCCTCCGGTGCCAACCCGTTCGCCTGTATCGCCGCGGGGATCGCCTCCCTGTGGGGACCGGCACACGGTGGTGCCAACGAAGCCTGCCTGCGCATGCTGGAAGAGATCGGCTCGGTGGATCGCATCCCCGAGTACATCGCCAAGGCCAAGGACAAGAATGATCCGTTCCGTCTGATGGGCTTCGGTCACCGTGTCTACAAAAACCACGACCCCCGTGCCACCGTGATGCGCGAAACCTGCCACGAAGTACTGACCGAGCTG…	GCCGATATCTGGGTTCGTTATCAGCGAATGCGCGGTCATCAGGTGCACTTCATCTGTGCCGATGATGCCCACGGCACCCCGATCATGCTCAAGGCGCAACAGATGGGGATCACCCCGGAAGAGATGATTGCCGCTGTCTCCAAGGAGCACCAGGCCGATTTCGCCGGGTTCAACATCAGCTTTGACAACTATCACTCCACCCACAGCGACGAGAACCGCGAGCTGGCGGAGCTGATCTATGGCCGCCTGAAAAATGGTGGCTTTATCAAGAGCCGCACCATCTCCCAGCTGTTCGATCCGGAAAAATCCATGTTCCTGCCGGATCGTTTCGTCAAGGGAACCTGCCCCAAGTGCAAATCTCCGGAGCAGTATGGCGACAACTGCGACAGCTGCGGCGCC…
A.sobria	19	22	CECT4245	type strain	TTCCTGCACATGATGTTTGGCGTGCCGACCGAAGAGTACAAGGTCAACCCCACCGTCGAACGGGCCATGGATCGTATTTTTACCCTCCATGCCGATCACGAGCAGAATGCCTCCACCTCCACTGTCCGTCTGGCTGGCTCCTCCGGTGCCAACCCGTTCGCCTGTATCGCTGCGGGGATCGCCTCCCTGTGGGGTCCGGCTCACGGCGGTGCCAACGAAGCCTGCCTGCGGATGCTGGAAGAGATCGGCTCGGTGGAGCGAATTCCCGAGTTCATCGCCAAGGCCAAAGACAAGAACGATCCGTTCCGTCTGATGGGCTTCGGTCACCGGGTCTACAAGAACCATGACCCCCGTGCCCAGGTGATGCGTCAAACCTGTCACGAAGTGCTGACCGAATTG…	GCCGATATCTGGGTTCGTTATCAGCGAATGCGCGGTCATCAGGTGCACTTCATCTGTGCCGATGATGCCCACGGCACCCCGATCATGCTCAAAGCACAACAGCTGGGGATCACCCCGGAAGAGATGATTGCGGCCGTATCCAAAGAGCACCAGACCGATTTCGCCGGTTTCAATATCAGCTTTGACAACTACCACTCCACCCACAGCGACGAGAACCGCGAGCTGGCGGAGCTGATCTACGGTCGTCTGAAAGCCGGTGGTTTCATCAAAAACCGCACCATCACCCAGCTGTTCGATCCGGAAAAATCCATGTTCCTGCCGGACCGTTTCGTCAAGGGCACCTGCCCCAAGTGCAAGTCCCCAGAGCAATACGGCGACAACTGTGACAGCTGCGGCGCC…
A.hydrophila	28	31	Ae9	Martino et al. (2011)	TTCCTGCACATGATGTTTGGCGTGCCGACCGAAGAGTACAAGGTCAACCCCATCGTCGAACGCGCCATGGACCGTATCTTCACCCTGCATGCGGACCACGAGCAGAACGCGTCTACCTCCACCGTGCGTCTGGCCGGCTCCTCCGGCGCCAACCCGTTTGCCTGTATCGCCGCGGGGATCGCCTCCCTGTGGGGACCGGCCCACGGCGGTGCCAACGAAGCCTGCCTCAAGATGCTCGAGGAGATCGGCTCCGTTGACCGCATTCCCGAGTACATCGCCAAGGCCAAGGACAAGAACGATCCGTTCCGTCTGATGGGCTTCGGCCACCGGGTCTACAAGAACCACGACCCCCGTGCCACCGTGATGCGCGAAACCTGTCACGAGGTACTGACCGAGCTG…	GCCGATATCTGGGTTCGTTATCAGCGAATGCGCGGTCACCAGGTGCACTTTGTCTGTGCCGACGATGCCCACGGCACCCCGATCATGCTCAAGGCCCAACAGCTGGGGATCACCCCGGAAGAGATGATCGCGGCCGTCTCCAAGGAGCACCAGGCCGACTTCACCGGGTTCAACATCAGTTTTGACAACTATCACTCCACCCACAGCGACGAGAACCGCGAGCTGGCGGAGCTGATCTACGGCCGTCTGCAGGCCGGCGGCAAGATCAAGAACCGCACCATCTCCCAGCTGTTCGATCCGGAAAAGTCCATGTTCCTGCCGGATCGCTTCGTCAAGGGTACCTGCCCCAAGTGCAAGTCCCCGGAGCAGTATGGCGACAACTGTGACAGCTGCGGCGCG…
A.hydrophila	74	83	Ae61	Martino et al. (2011)	TTCCTGCACATGATGTTTGGCGTGCCGACCGAGGAGTACAAGGTCAACCCCATCGTCGAACGCGCCATGGACCGCATCTTCACCCTGCATGCGGACCACGAGCAGAACGCGTCTACCTCCACCGTGCGTCTGGCCGGCTCCTCCGGCGCCAACCCGTTTGCCTGTATCGCCGCGGGGATCGCCTCCCTGTGGGGACCGGCCCACGGTGGTGCCAACGAAGCCTGCCTCAAGATGCTCGAGGAGATCGGCTCCGTTGACCGCATTCCCGAGTACATCGCCAAGGCCAAGGACAAGAACGATCCGTTCCGTCTGATGGGCTTCGGCCACCGGGTCTACAAGAACCACGACCCCCGTGCCACCGTGATGCGCGAAACCTGTCACGAGGTACTGACCGAGCTG…	GCCGATATCTGGGTTCGTTATCAGCGAATGCGCGGTCACCAGGTGCACTTTGTCTGTGCCGACGATGCCCACGGCACCCCGATCATGCTCAAGGCCCAACAGCTGGGGATCACCCCGGAAGAGATGATCGCGGCCGTCTCCAAGGAGCACCAGGCCGACTTCGCCGGGTTCAACATCAGTTTTGACAACTATCACTCCACCCACAGCGACGAGAACCGCGAGCTGGCGGAGCTGATCTACGGCCGTCTGCAGGCCGGCGGCAAGATCAAGAGCCGCACCATCTCCCAGCTGTTCGATCCTGAAAAGTCCATGTTCCTGCCGGATCGCTTCGTCAAGGGTACCTGCCCCAAGTGCAAGTCCCCGGAGCAGTATGGCGACAACTGTGACAGCTGCGGCGCC…
A.hydrophila	75	84	Ae62	Martino et al. (2011)	TTCCTGCACATGATGTTTGGCGTGCCGACCGAAGAGTACAAGGTCAACCCCATCGTCGAACGCGCCATGGACCGCATCTTCACTCTGCATGCGGACCACGAGCAGAACGCGTCTACCTCCACCGTGCGTCTGGCCGGCTCCTCCGGCGCCAACCCGTTTGCCTGTATCGCCGCGGGGATCGCCTCCCTGTGGGGACCGGCCCACGGCGGTGCCAACGAAGCCTGCCTCAAGATGCTCGAGGAGATCGGCTCCGTTGACCGCATTCCCGAGTACATCGCCAAGGCCAAGGACAAGAACGATCCGTTCCGTCTGATGGGCTTCGGCCACCGGGTCTACAAGAACCACGACCCCCGTGCCACTGTGATGCGCGAAACCTGTCACGAGGTACTGACCGAGCTG…	GCCGATATCTGGGTTCGTTATCAGCGAATGCGCGGTCACCAGGTGCACTTTGTCTGTGCCGACGATGCCCACGGCACCCCGATCATGCTCAAGGCCCAACAGCTGGGGATCACCCCGGAAGAGATGATCGCGGCCGTCTCCAAGGAGCACCAGGCAGACTTCGCCGGGTTCAACATCAGTTTTGACAACTATCACTCCACCCACAGCGACGAGAACCGCGAGCTGGCGGAGCTGATCTACGGTCGTCTGCAGGCCGGCGGCAAGATCAAGAGCCGCACCATCTCCCAGTTGTTCGATCCGGAAAAGTCCATGTTCCTGCCGGACCGCTTCGTCAAAGGCACCTGCCCCAAGTGCAAGTCCCCGGAGCAGTATGGCGACAACTGCGACAGCTGCGGCGCC…
A.dhakensis	1993	2344	CIP107500	type strain	TTCCTGCACATGATGTTTGGCGTGCCGACCGAAGAGTACAAGGTCAACCCCATCGTCGAACGCGCCATGGACCGCATCTTCACCCTGCATGCGGATCACGAGCAGAATGCCTCCACCTCCACCGTGCGTCTGGCTGGCTCCTCCGGTGCCAACCCGTTTGCCTGTATCGCCGCGGGGATCGCCTCCCTGTGGGGACCGGCCCACGGTGGTGCCAACGAAGCCTGCCTCAAGATGCTCGAGGAGATCGGCTCCGTGGATCGCATCCCCGAGTACATCGCCAAGGCCAAGGACAAGAACGATCCGTTCCGTCTGATGGGCTTCGGTCACCGGGTCTACAAGAACCACGACCCCCGTGCCACCGTGATGCGCGAAACCTGTCACGAGGTACTGACCGAGCTG…	GCCGATATCTGGGTTCGTTATCAGCGAATGCGCGGTCACCAGGTGCACTTTGTCTGTGCCGACGATGCCCATGGCACCCCGATCATGCTCAAGGCCCAACAGCTGGGGATCACCCCGGAAGAGATGATCGCGGCCGTCTCCCAGGAGCACCAGGCTGACTTCGCCGGGTTCAACATCAGTTTTGACAACTATCACTCCACCCACAGCGACGAGAACCGCGAGCTGGCCGGGCTTATCTACGGCCGTCTGCAGGCCGGCGGCAAGATCAAGAGCCGCACCATCTCCCAGCTGTTCGATCCGGAAAAATCCATGTTCCTGCCGGATCGCTTCGTCAAGGGCACCTGCCCCAAGTGCAAGTCCCCGGAGCAGTATGGCGACAACTGCGACAGCTGTGGCGCC…
A.dhakensis	1838	1803	CECT7289	reference strain	TTCCTGCACATGATGTTTGGCGTGCCGACCGAAGAGTACAAGGTCAACCCCATCGTCGAACGCGCCATGGACCGCATCTTTACCCTGCATGCGGATCACGAGCAGAATGCCTCCACCTCCACCGTGCGTCTGGCTGGCTCCTCCGGTGCCAACCCGTTCGCCTGTATCGCCGCGGGGATCGCCTCCCTGTGGGGTCCAGCCCACGGCGGTGCCAACGAAGCCTGCCTCAAGATGCTCGAGGAGATCGGCTCCGTGGATCGCATCCCCGAGTACATCGCCAAGGCCAAGGACAAGAACGATCCGTTCCGTCTGATGGGCTTCGGTCACCGGGTCTACAAGAACCACGACCCCCGTGCCACCGTGATGCGCGAAACCTGTCACGAGGTACTGACCGAGCTG…	GCCGATATCTGGGTTCGTTATCAGCGAATGCGCGGTCACCAGGTGCACTTTGTCTGTGCCGACGATGCCCATGGCACCCCGATCATGCTCAAGGCCCAACAGCTGGGGATCACCCCGGAAGAGATGATCGCGGCCGTCTCCCAGGAGCACCAGGCCGACTTCGCCGGGTTCAACATCAGTTTTGACAACTATCACTCCACCCACAGCGACGAGAACCGCGAGCTGGCCGGGCTTATCTACGGCCGTCTGCAGGCCGGCGGCAAGATCAAGGGCCGCACCATCTCCCAGCTGTTCGATCCGGAAAAATCCATGTTCCTGCCGGATCGTTTCGTCAAGGGCACCTGCCCCAAGTGCAAGTCCCCGGAGCAGTATGGCGACAACTGCGACAGCTGCGGCGCC…
A.dhakensis	656	2806	TN14	Bartie et al. (2023)	TTCCTGCACATGATGTTTGGCGTGCCGACCGAAGAGTACAAGGTCAACCCCATCGTCGAACGCGCCATGGACCGCATCTTCACCCTGCATGCGGATCACGAGCAGAACGCCTCCACCTCCACCGTGCGTCTGGCCGGCTCGTCCGGTGCCAACCCGTTCGCCTGTATCGCCGCGGGGATCGCCTCCCTGTGGGGACCGGCCCACGGCGGTGCCAACGAAGCCTGCCTCAAGATGCTCGAGGAGATCGGCTCCGTGGATCGCATCCCCGAGTACATCGCCAAGGCCAAGGACAAGAACGATCCGTTCCGTCTGATGGGCTTCGGTCACCGGGTCTACAAGAACCACGACCCCCGTGCCACCGTGATGCGCGAAACCTGTCACGAGGTACTGACCGAGCTG…	GCCGATATCTGGGTTCGTTATCAGCGAATGCGCGGTCACCAGGTGCACTTTGTCTGTGCCGACGATGCCCATGGCACCCCGATCATGCTCAAGGCCCAACAGCTGGGGATCACCCCGGAAGAGATGATCGCGGCAGTCTCCCAGGAGCACCAGGCCGACTTCGCCGGGTTCAACATCAGTTTTGACAACTATCACTCCACCCACAGCGACGAGAACCGTGAGCTGGCCGGGCTTATCTACGGCCGTCTGCAGGCCGGCGGCAAGATCAAAAGCCGCACCATCTCCCAGCTGTTCGATCCGGAAAAATCCATGTTCCTGCCGGATCGTTTCGTCAAGGGCACCTGCCCCAAGTGCAAGTCCCCGGAGCAGTATGGCGACAACTGCGACAGCTGCGGCGCT…
A.hydrophila' Biotype A	656	no data	AL20133	vaccine isolate; Tung et al. (2014)	TTCCTGCACATGATGTTTGGCGTGCCGACCGAAGAGTACAAGGTCAACCCCATCGTCGAACGCGCCATGGACCGCATCTTCACCCTGCATGCGGATCACGAGCAGAACGCCTCCACCTCCACCGTGCGTCTGGCCGGCTCGTCCGGTGCCAACCCGTTCGCCTGTATCGCCGCGGGGATCGCCTCCCTGTGGGGACCGGCCCACGGCGGTGCCAACGAAGCCTGCCTCAAGATGCTCGAGGAGATCGGCTCCGTGGATCGCATCCCCGAGTACATCGCCAAGGCCAAGGACAAGAACGATCCGTTCCGTCTGATGGGCTTCGGTCACCGGGTCTACAAGAACCACGACCCCCGTGCCACCGTGATGCGCGAAACCTGTCACGAGGTACTGACCGAGCTG…	GCCGATATCTGGGTTCGTTATCAGCGAATGCGCGGTCACCAGGTGCACTTTGTCTGTGCCGACGATGCCCATGGCACCCCGATCATGCTCAAGGCCCAACAGCTGGGGATCACCCCGGAAGAGATGATCGCGGCAGTCTCCCAGGAGCACCAGGCCGACTTCGCCGGGTTCAACATCAGTTTTGACAACTATCACTCCACCCACAGCGACGAGAACCGTGAGCTGGCCGGGCTTATCTACGGCCGTCTGCAGGCCGGCGGCAAGATCAAAAGCCGCACCATCTCCCAGCTGTTCGATCCGGAAAAATCCATGTTCCTGCCGGATCGTTTCGTCAAGGGCACCTGCCCCAAGTGCAAGTCCCCGGAGCAGTATGGCGACAACTGCGACAGCTGCGGCGCT…
A.hydrophila	251	2842	TN1	Bartie et al. (2023)	TTCCTGCACATGATGTTTGGCGTGCCGACCGAGGAGTACAAGGTCAACCCCATCGTCGAACGCGCCATGGACCGCATCTTTACCCTGCATGCGGACCACGAGCAGAACGCCTCCACCTCCACCGTGCGTCTGGCCGGCTCCTCCGGCGCCAACCCGTTTGCCTGTATCGCCGCGGGGATCGCCTCCCTGTGGGGACCGGCCCACGGTGGTGCCAACGAAGCCTGCCTCAAGATGCTCGAGGAGATCGGCTCCGTTGACCGCATTCCCGAATACATCGCCAAGGCCAAGGACAAGAACGATCCATTCCGTCTGATGGGCTTCGGTCACCGGGTCTACAAGAACCACGACCCCCGTGCCACCGTGATGCGCGAAACCTGTCACGAGGTACTGACCGAGCTG…	GCCGATATCTGGGTTCGTTATCAGCGAATGCGCGGTCACCAGGTGCACTTTGTCTGTGCCGACGATGCCCACGGCACCCCGATAATGCTCAAGGCCCAACAGCTGGGGATCACCCCGGAAGAGATGATCGCGGCCGTCTCCAAGGAACACCAGGCCGACTTCGCCGGGTTCAACATCAGTTTTGACAACTATCACTCCACCCACAGCGACGAGAACCGCGAGCTGGCGGAGCTGATCTACGGCCGTCTGCAGGCCGGCGGCAAGATCAAGAGCCGCACCATCTCCCAGCTGTTCGATCCGGAAAAGTCCATGTTCCTGCCGGATCGCTTCGTCAAGGGTACCTGCCCCAAGTGCAAGTCCCCGGAGCAGTATGGCGACAACTGTGACAGCTGCGGCGCC…
'A.hydrophila' Biotype B	251	no data	AL20215	vaccine isolate; Tung et al. (2014)	TTCCTGCACATGATGTTTGGCGTGCCGACCGAGGAGTACAAGGTCAACCCCATCGTCGAACGCGCCATGGACCGCATCTTTACCCTGCATGCGGACCACGAGCAGAACGCCTCCACCTCCACCGTGCGTCTGGCCGGCTCCTCCGGCGCCAACCCGTTTGCCTGTATCGCCGCGGGGATCGCCTCCCTGTGGGGACCGGCCCACGGTGGTGCCAACGAAGCCTGCCTCAAGATGCTCGAGGAGATCGGCTCCGTTGACCGCATTCCCGAATACATCGCCAAGGCCAAGGACAAGAACGATCCATTCCGTCTGATGGGCTTCGGTCACCGGGTCTACAAGAACCACGACCCCCGTGCCACCGTGATGCGCGAAACCTGTCACGAGGTACTGACCGAGCTG…	GCCGATATCTGGGTTCGTTATCAGCGAATGCGCGGTCACCAGGTGCACTTTGTCTGTGCCGACGATGCCCACGGCACCCCGATAATGCTCAAGGCCCAACAGCTGGGGATCACCCCGGAAGAGATGATCGCGGCCGTCTCCAAGGAACACCAGGCCGACTTCGCCGGGTTCAACATCAGTTTTGACAACTATCACTCCACCCACAGCGACGAGAACCGCGAGCTGGCGGAGCTGATCTACGGCCGTCTGCAGGCCGGCGGCAAGATCAAGAGCCGCACCATCTCCCAGCTGTTCGATCCGGAAAAGTCCATGTTCCTGCCGGATCGCTTCGTCAAGGGTACCTGCCCCAAGTGCAAGTCCCCGGAGCAGTATGGCGACAACTGTGACAGCTGCGGCGCC…
